# Supplementary material for: Variation in mental health-related sickness absence duration: The role of occupational health professionals
Source: PLoS One. 2026 May 5;21(5):e0348115. doi: 10.1371/journal.pone.0348115 (PMC13143108; doi:10.1371/journal.pone.0348115)
Supplement: S1 File — (R) [file pone.0348115.s001.R]

library(dplyr)
library(arm)
library(haven)
library(reshape2)
library(tidyr)
library(knitr)
library(latex2exp)

library(survival)
library(survminer)
library(flexsurv)
library(parfm)
library(coxme)
library(frailtyEM)
library(lme4)
library(brms)

library(sjPlot)
library(tidyverse)
library(lattice)
library(patchwork)
library(lmtest)
library(xtable)

require("foreign")

###########################
### 1. PREPROCESSING ######
###########################
# load dataset
datadir = "D:/home/"
name = file.path(datadir, "df_allorg.csv")
set_allorg <- read.csv(name )
subset = set_allorg
subset <- set_allorg[1:10000, ]


preprocess <- function(set_ori, minyear=2014, maxyear=2018)
{
  set_tmp <- set_ori %>%
    rename(OHP = ARBOMEDW_CODE, organisation = ROOTORG_ID)
  set_tmp$year <- format(as.Date(set_tmp$VZPERIOD_BEGINDATUM), "%Y")
  set_tmp$year <- as.numeric(set_tmp$year)
  set_tmp$organisation <- as.factor(set_tmp$organisation)
  set_tmp$OHP <- as.factor(set_tmp$OHP)

  set_tmp$male = ifelse(set_tmp$dGeslacht=='V', 0, 1)
  set_tmp <- set_tmp %>%mutate(event = ifelse(duration >= 728, 0, event))
  set_tmp$weekduration = ceiling(set_tmp$duration_max728/7)
  set_tmp$time = set_tmp$duration_max728/7

  set_tmp$age_scaled <- scale(set_tmp$age)
  set_tmp$male_scaled <- scale(set_tmp$male)
  set_tmp$age_gdc = set_tmp$age - mean(set_tmp$age, na.rm=TRUE)

  set_tmp <- set_tmp %>% filter(year >= minyear)
  set_tmp <- set_tmp %>% filter(year <= maxyear)
  set_tmp$year_factor <- as.factor(set_tmp$year)
  set_tmp$year_rel = set_tmp$year - minyear
  set_tmp$year_scaled <- scale(set_tmp$year)
  
  set_tmp$diag_factor = as.factor(set_tmp$DCode)
  
  set_tmp$sector_factor = as.factor(set_tmp$SBI_CODE)

  return(set_tmp)
}

set_all = preprocess(subset, minyear=2014, maxyear=2018)  

colnames(set_all)
summary(set_all)

# filtering: use filter both
filter = 3
if (filter > 0)
{
  # filter OHP: filter for at least n rows with the same OHP
  if (filter == 1)
  {
  minohp = 10
  set_filtered <- set_all %>% group_by(OHP) %>%
    filter(n() >= minohp) %>% ungroup()
  # boxplot for each arbomedw 
  ggplot(data=set_filtered, aes(x=OHP, y=time)) + geom_boxplot() +
    labs(title="Duration per OHP", x="OHP", y="Sickness Absence Duration")
  }
  else if (filter == 2)
  {
  # filter ROOTORG: Filter for at least n rows with the same organisation
  minorg = 50
  set_filtered <- set_all %>%  group_by(organisation) %>%
    filter(n() >= minorg) %>%   ungroup()
  # boxplot for each rootorg 
  ggplot(data=set_filtered, aes(x=organisation, y=time)) + geom_boxplot() +
    labs(title="Duration per OHP", x="OHP", y="Sickness Absence Duration")
  }
  else if(filter == 3)
  {
  # filter both
  min_count = 10 # 30 for plotting, 10 for statistics
  set_filtered <- set_all %>%
  group_by(organisation, OHP) %>%  # Group by both organisation and OHP
  filter(n() >= min_count) %>%  # Keep only OHPs with at least 5 patients from the same organisation
  ungroup() 
  summary(set_filtered)
  ggplot(data=set_filtered, aes(x=organisation, y=time)) + geom_boxplot() +
    labs(title="Duration per organisation", x="Organisation", y="Sickness Absence Duration")
  ggplot(data=set_filtered, aes(x=OHP, y=time)) + geom_boxplot() +
    labs(title="Duration per OHP", x="OHP", y="Sickness Absence Duration")
  }
}

set_filtered <-set_filtered %>%
  group_by(OHP) %>%
  mutate(median_time_ohp = median(time, na.rm = TRUE)) %>%
  mutate(mean_time_ohp = mean(time, na.rm = TRUE)) %>%
  ungroup() %>%
  # arrange(mean_time)
  arrange(median_time_ohp)

set_filtered <- set_filtered %>%
  group_by(organisation) %>%
  mutate(median_time_org = median(time, na.rm = TRUE)) %>%
  mutate(mean_time_org = mean(time, na.rm = TRUE)) %>%
  ungroup() %>%
  # arrange(mean_time)
  arrange(median_time_org)


###########################
#### 2. PLOTTING ##########
#### STATISTICS ###########
###########################
set = set_filtered
overall_median <- median(set$time, na.rm = TRUE)
# a) Boxplot per OHP/organisation: use filter both mincount 10
ggplot(data = set, aes(x = reorder(as.factor(OHP), time, FUN = median), y = time)) +
  geom_boxplot(
    fill="#69b3a2", color=NA, outlier.alpha=0.2, 
    alpha = 0.8, coef=1.5, width=0.7) +  # outlier.shape=Nan, coef * IQR = whiskers
   # Add median line
  stat_summary(
    fun = median,
    geom = "crossbar",
    width = 1,
    color = "black",
    fatten = 2.0
  ) +
   geom_hline(
    yintercept = overall_median,
    color = "red",
    size = 1
  ) +
  labs(title = "", x = TeX("OHP"), y = TeX("Sickness Absence Duration")) +
  theme_minimal() +
  theme(
    axis.text.x = element_blank(),  # Hide x-axis text (OHP names)  
    axis.text.y = element_text(size = 12),  # Set x-axis text size
    legend.position = "none",  # Hide legend since colors are just for aesthetics
    # panel.grid.major.x = element_blank(),  # Remove vertical grid lines
    axis.title.x = element_text(size = 12),  # Set x-axis title size
    axis.title.y = element_text(size = 12)  # Set x-axis title size
  ) +
  scale_y_continuous(breaks = c(13, 26, 52, 78)) +   # Set x-ticks
  coord_cartesian(ylim = c(0, 80))  
  # coord_flip(ylim=c(0,80))   # Flip the axes for better readability (optional)

  ggsave(paste(outdir,"boxplot_ohp.png"), bg='white', width = 8, height = 6, dpi = 300)
  ggsave(paste(outdir,"boxplot_ohp_600dpi.png"), bg='white', width = 8, height = 6, dpi = 600)


ggplot(data = set, aes(x = reorder(as.factor(organisation), time, FUN = median), y = time)) +
  geom_boxplot(
     fill="#69b3a2", color=NA, outlier.alpha=0.2, 
     alpha = 0.8, coef=1., width=0.7) +  # outlier.shape=Nan, coef * IQR = whiskers
  stat_summary(
    fun = median,
    geom = "crossbar",
    width = 1,
    color = "black",
    fatten = 2.0
  ) +
   geom_hline(
    yintercept = overall_median,
    color = "red",
    size = 1
  ) +
  labs(title = "", x = TeX("Organisation"), y = TeX("Sickness Absence Duration")) +
  theme_minimal() +
  theme(
    #axis.text.y = element_blank(),  # Hide x-axis text (org names)
    #axis.text.x = element_text(size = 12),  # Set x-axis text size
    axis.text.x = element_blank(),  # Hide x-axis text (org names)  
    axis.text.y = element_text(size = 12),  # Set x-axis text size

    legend.position = "none",  # Hide legend since colors are just for aesthetics
 
    axis.title.x = element_text(size = 12),  # Set x-axis title size
    axis.title.y = element_text(size = 12)  # Set x-axis title size
  ) +
  scale_y_continuous(breaks = c(13, 26, 52, 78)) +  # Set x-ticks and max limit
  coord_cartesian(ylim = c(0, 80))  # quote for org on vertical axis
  #coord_flip(ylim=c(0,80))   # Flip the axes for better readability (optional)

  ggsave(paste(outdir,"boxplot_org.png"), bg='white', width = 8, height = 6, dpi = 300)
  ggsave(paste(outdir, "boxplot_org_600dpi.png"), bg='white', width = 8, height = 6, dpi = 600)
  
  
################################################################
# b) Compute number unique ORG/OHP: use filter both mincount 10
################################################################
num_unique_arbomedw <- set %>% pull(OHP) %>% unique() %>% length()
num_unique_rootorg <- set %>% pull(organisation) %>% unique() %>% length()
num_unique_sbi <- set %>% pull(SBI_CODE) %>% unique() %>% length()
# Count OHP linked to multiple organisation
arbomedw_multiple_rootorg <- set %>%  group_by(OHP) %>%
  summarise(num_rootorg = n_distinct(organisation)) %>%
  filter(num_rootorg > 1) %>% nrow()
# Count organisation linked to multiple OHP
rootorg_multiple_arbomedw <- set %>%  group_by(organisation) %>% 
  summarise(num_arbomedw = n_distinct(OHP)) %>%
  filter(num_arbomedw > 1) %>%  nrow()
# Print results
cat("Number of unique OHP:", num_unique_arbomedw, "\n")
cat("Number of unique organisation:", num_unique_rootorg, "\n")
cat("Number of OHP linked to multiple organisation:", arbomedw_multiple_rootorg, "\n")
cat("Number of organisation linked to multiple OHP:", rootorg_multiple_arbomedw, "\n")

##################################################
# c) compute statistics absence duration per year
##################################################
set = set_filtered # selected cases
summary_stats <- set %>%
  group_by(year) %>%
  summarise(
    count = n(),
    avg_duration = round(mean(time, na.rm = TRUE), 1),
    std_duration = round(sd(time, na.rm = TRUE), 1),
    median_duration = round(median(time, na.rm = TRUE), 1),
    avg_age = round(mean(age, na.rm = TRUE), 1),
    std_age = round(sd(age, na.rm = TRUE), 1),
    percentage_male = round(mean(male, na.rm = TRUE) * 100, 1)
  )
kable(summary_stats, format = "pipe")

# Compute summary for the entire dataset
overall_stats <- set %>%
  summarise(
    year = "Overall",  # Label for overall row
    count = n(),
    avg_duration = round(mean(time, na.rm = TRUE), 1),
    std_duration = round(sd(time, na.rm = TRUE), 1),
    median_duration = round(median(time, na.rm = TRUE), 1),
    avg_age = round(mean(age, na.rm = TRUE), 1),
    std_age = round(sd(age, na.rm = TRUE), 1),
    percentage_male = round(mean(male, na.rm = TRUE) * 100, 1)
  )
print(overall_stats)

# find best/worst OHP
ohp_medians <- set %>%
  group_by(OHP) %>%
  summarise(median_duration = median(time, na.rm = TRUE)) 
summary(ohp_medians)

org_medians <- set %>%
  group_by(organisation) %>%
  summarise(median_duration = median(time, na.rm = TRUE)) 
summary(org_medians)

nr_event = sum(set$event)


################################################
#PLOTTING  PWEM (piecewise exponential model) ##
################################################
plot_pwe <- function(pwe_model, only_fixed_effects = FALSE)
{
  # null model: only fixed effects
  if(only_fixed_effects)
  {
    coef_df <- data.frame(
      interval = names(coef(pwe_model)),
      estimate = coef(pwe_model)
    ) 
  }
  else
  {
  # Extract coefficients from glm model
    coef_df <- data.frame(
      interval = names(fixed.effects(pwe_model)),  # Get coefficient names
      estimate = fixed.effects(pwe_model)  # Get coefficient values
    )
  }
  coef_df <- coef_df[grep("interval", coef_df$interval), ]
  coef_df$hazard <- exp(coef_df$estimate)  # Compute exp(interval)
  # Clean interval names for better plotting
  coef_df$interval <- gsub("interval\\(", "", coef_df$interval)  # Remove "interval" prefix
  coef_df$interval <- gsub("\\[|\\]", "", coef_df$interval)   # Remove brackets
  coef_df <- separate(coef_df, interval, into = c("start", "end"), sep = ",", convert = TRUE)
  
  # add one row to ensuring plotting all weeks
  new_row <- coef_df[nrow(coef_df), ]  # Copy the last row
  new_row$start <- new_row$end         # Set start to the previous end
  coef_df <- rbind(coef_df, new_row)
  rownames(coef_df) = NULL

  print(coef_df) # hazard estimate
  ggplot(coef_df, aes(x = start, y = hazard)) +
    geom_step(direction = "hv", color = "steelblue", size = 1.2) +  # Step plot
    labs(title = "Estimated Hazard Function (exp(interval))",
       x = "Time (Interval Start)",
       y = "Hazard Rate (exp(interval))") +
  theme_minimal()
}


plot_pwe_sd <- function(pwe_model, plottype='hazard', name='OHP', name2='None')
{
  fsize = 16
  std_dev <- as.numeric(attr(VarCorr(pwe_model)[[name]], "stddev"))
  factor_plus = exp(std_dev) # + 1SD effect
  factor_min = exp(-std_dev) # - 1SD effect
  if(name2 != 'None'){
    std_dev2 <- as.numeric(attr(VarCorr(pwe_model)[[name2]], "stddev"))
    factor_plus2 = exp(std_dev) # + 1SD effect
    factor_min2 = exp(-std_dev) # - 1SD effect
    factor_plus = factor_plus * factor_plus2
    factor_min = factor_min * factor_min2
  }
  
  print(std_dev)
  # Extract coefficients from pwe model
  coef_df <- data.frame(
    interval = names(fixed.effects(pwe_model)),  # Get coefficient names
    estimate = fixed.effects(pwe_model)  # Get coefficient values
  )
  coef_df <- coef_df[grep("interval", coef_df$interval), ]
  coef_df$hazard <- exp(coef_df$estimate)  # Compute exp(interval)
  coef_df$hazard_min <- factor_min * exp(coef_df$estimate)  # Compute exp(interval)  
  coef_df$hazard_max <- factor_plus * exp(coef_df$estimate)  # Compute exp(interval)    
  coef_df$interval_length = interval_lengths
  
  cumulative_hazard <- cumsum(coef_df$hazard * coef_df$interval_length)
  cumulative_hazard_plus <- cumsum(coef_df$hazard_max * coef_df$interval_length)
  cumulative_hazard_min <- cumsum(coef_df$hazard_min * coef_df$interval_length)

  coef_df$survival <- exp(-cumulative_hazard)            # Baseline survival
  coef_df$survival_plus <- exp(-cumulative_hazard_min)  # +1 SD frailty survival
  coef_df$survival_min <- exp(-cumulative_hazard_plus)    # -1 SD frailty survival

  
  coef_df$interval <- gsub("interval\\(", "", coef_df$interval)  # Remove "interval" prefix
  coef_df$interval <- gsub("\\[|\\]", "", coef_df$interval)   # Remove brackets
  coef_df <- separate(coef_df, interval, into = c("start", "end"), sep = ",", convert = TRUE)
  
  new_row <- coef_df[nrow(coef_df), ]  # Copy the last row
  new_row$start <- new_row$end         # Set start to the previous end
  coef_df <- rbind(coef_df, new_row)
  rownames(coef_df) = NULL
  
  print(coef_df) # hazard estimate
  
   # Plot hazards with step function and legend
  if (plottype=='hazard'){
    # Plot hazards with step function and legend
    if (name2 == "None") {
       title <- paste0("Variation in hazard between different ", name, 's')
    } else {
    title <- paste0("Variation in hazard between different ", name, "s and ", name2, 's')
    }
    title = ""
    coef_long <- coef_df %>%
    pivot_longer(cols = c(hazard, hazard_min, hazard_max), 
                 names_to = "type", values_to = "value") %>%
    mutate(type = recode(type,
                         "hazard" = "Baseline Recovery",
                         "hazard_min" = "Recovery for OHP -1 SD",
                         "hazard_max" = "Recovery for OHP +1 SD")) # faster recovery
    ggplot(coef_long, aes(x = start, y = value, color = type, linetype = type)) +
      geom_step(size = 1.) +
      scale_color_manual(values = c("steelblue", "red", "darkgreen")) +  # Assign colors
      scale_linetype_manual(values = c("solid", "solid", "solid")) +  # Different line types
      labs(title = title, 
         x = "Time (weeks)",  y = "Recovery Rate ",   color = "Legend",   linetype = "Legend") +
    theme_minimal() +   theme(legend.position = "top") +
    theme( 
      legend.text = element_text(size = 14),  # Increase legend text size
      legend.title = element_blank(),  # Remove the legend title
      axis.text.x = element_text(size = fsize),  # Set x-axis text size
      axis.text.y = element_text(size = fsize),  # Set x-axis text size
      axis.title.x = element_text(size = fsize),  # Set x-axis title size
      axis.title.y = element_text(size = fsize)) +  # Set x-axis title size)
      coord_cartesian(xlim = c(0, 80)  
    )
  }
  else
  {
    if (name2 == "None") {
       title <- paste0("Variation in survival between different ", name, 's')
    } else {
      title <- paste0("Variation in survival between different ", name, "s and ", name2, 's')
    }
    title = ""
    coef_long <- coef_df %>%
    pivot_longer(cols = c(survival, survival_plus, survival_min), 
                 names_to = "type", values_to = "value") %>%
    mutate(type = recode(type,
                         "survival" = "Baseline Survival",
                         "survival_plus" = "Survival for OHP -1 SD",
                         "survival_min" = "Survival for OHP +1 SD"))
     
    ggplot(coef_long, aes(x = start, y = value, color = type, linetype = type)) +
    geom_step(size = 1.) +
    scale_color_manual(values = c("steelblue", "red", "darkgreen")) +  # Assign colors
    scale_linetype_manual(values = c("solid", "solid", "solid")) +  # Different line types
    labs(title = title, x = "Time (weeks)",  y = "Survival ",
         color = "Legend", linetype = "Legend") +
    theme_minimal() +
    theme(legend.position = "top") +  # Move legend to bottom
    theme( 
      legend.text = element_text(size = 14),  # Increase legend text size
      legend.title = element_blank(),  # Remove the legend title
      axis.text.x = element_text(size = fsize),  # Set x-axis text size
      axis.text.y = element_text(size = fsize),  # Set x-axis text size
      axis.title.x = element_text(size = fsize),  # Set x-axis title size
      axis.title.y = element_text(size = fsize)) +  # Set x-axis title size)
    coord_cartesian(xlim = c(0, 80)
    )
  }
  ggsave(paste(outdir,"plot.png"), bg='white', width = 8, height = 6, dpi = 300)
  ggsave(paste(outdir, "plot_600dpi.png"), bg='white', width = 8, height = 6, dpi = 600)
}


################################
### 3. SURVIVAL ANALYSIS ######
################################
# a) expand dataset with time intervals
set = set_filtered
set_sorted <- set %>%  arrange(time)
ggplot(set, aes(x = weekduration)) +
  geom_histogram(bins = 104, fill = "steelblue", color = "white") +
  labs(title = "Histogram of Time",
       x = "Time (weeks)",
       y = "Count") +
  theme_minimal()

# 20 intervals with equal number of events
set = set_filtered
breaks <- quantile(set_sorted$time[set_sorted$event == 1], probs = seq(0, 1, length.out = 21))
breaks = unique(breaks)
breaks = round(breaks)
breaks
# breaks2 = c(0,breaks)
interval_lengths <- diff(breaks)
print(interval_lengths)
setx <- survSplit(set, cut = breaks, end = "time", 
                 event="event", start="t0", episode="interval")
set_pwe <- mutate(setx, exposure = time - t0, interval = factor(interval,  
            labels = paste("(", breaks[-length(breaks)], ",", breaks[-1], "]", sep="")))
head(set_pwe)

######################
## b) KAPLAN MEIJER ##
######################
set = set_filtered
surv_obj <- Surv(time = set$time, event= set$event)
km_fit <- survfit(surv_obj ~ 1)  # '~1' means no grouping (overall survival curve)

# hazard based on KM survival
cumulative_hazard <- -log(km_fit$surv)
time_points <- km_fit$time
hazard_rate <- diff(cumulative_hazard) / diff(time_points)
hazard_data <- data.frame(
  time = time_points[-1],  # Remove the first point (diff reduces length by 1)
  hazard_rate = hazard_rate
)
ggplot(hazard_data, aes(x = time, y = hazard_rate)) +
  geom_step() + labs(title = "Hazard Rate Plot",x = "Time",  y = "Hazard Rate"  )

# survival plot
ggsurvplot(km_fit, data = set, risk.table = TRUE,       
           pval = TRUE, conf.int = TRUE, xlab = "Time",  ylab = "Survival Probability",
           main = "Kaplan-Meier Survival Curve")


##########################
##### MODELS #############
##########################
### complete NULL model ###
poisson_null_model <- glm(
  event ~  interval - 1 ,
  family = poisson(link = "log"),      # Poisson model
  offset = log(exposure + 0.5),  # Offset for interval length
  data = set_pwe
)
summary(poisson_null_model)
model_summary <- summary(poisson_null_model)$coefficients
round(model_summary, 2)

plot_pwe(poisson_null_model, only_fixed_effects=TRUE)
 
### A.PWE Model: NULL MODEL (poisson model with only fixed effects) ###
poisson_pwe_model <- glm(
  event ~  interval + male + age_gdc + year_factor + sector_factor - 1,     # Predictors
  family = poisson(link = "log"),      # Poisson model
  offset = log(exposure + 0.5),  # Offset for interval length
  data = set_pwe
)
summary(poisson_pwe_model)
dispersion_ratio <- poisson_pwe_model$deviance / poisson_pwe_model$df.residual
print(dispersion_ratio)
model_summary <- summary(poisson_pwe_model)$coefficients
round(model_summary, 2)
tab_model(poisson_pwe_model, show.aic = TRUE, show.r2 = TRUE, show.icc=TRUE,
          bootstrap=TRUE, show.loglik = TRUE, digits=2)

### B. MIXED MODEL PWE OHP ####
poisson_pwe_model_ohp <- glmer(
  event ~  interval + male + age_gdc + year_factor + sector_factor - 1 + + (1|WERKNMR_ID) + (1|OHP),    
  family = poisson(link = "log"),      # Poisson model
  offset = log(exposure + 0.5),  # Offset for interval length
  control = glmerControl(optimizer = "bobyqa"),
  data = set_pwe
)
summary(poisson_pwe_model_ohp)
model_summary <- summary(poisson_pwe_model_ohp)$coefficients
round(model_summary, 2)
tab_model(poisson_pwe_model_ohp, show.aic = TRUE, show.r2 = TRUE, show.icc=TRUE,
          bootstrap=TRUE, show.loglik = TRUE, digits=2)

plot_pwe(poisson_pwe_model_ohp)
v = as.numeric(VarCorr(poisson_pwe_model_ohp)) # variance random effect
v/(v + sigma(poisson_pwe_model_ohp)^2)   # check sigma_y for poisson!!!!!!
plot_pwe_sd(poisson_pwe_model_ohp, name='OHP')
plot_pwe_sd(poisson_pwe_model_ohp, plottype='survival', name='OHP')
merTools::plotREsim(merTools::REsim(poisson_pwe_model_ohp), level=0.9, facet=list(groupFctr='OHP', term='(Intercept)'))
merTools::plotREsim(merTools::REsim(poisson_pwe_model_ohp), oddsRatio=TRUE, level=.8) 
dotplot(ranef(poisson_pwe_model_ohp))
# AIC(poisson_pwe_model_ohp, poisson_pwe_model_ohp_nb) # compare neg binomial and binomial model

### C. PWE ROOTORG ###
poisson_pwe_model_org <- glmer(
  event ~  interval + male + age_gdc + year_factor - 1 + 
  (1|organisation),    
  family = poisson(link = "log"),      # Poisson model
  offset = log(exposure + 0.5),  # Offset for interval length
  data = set_pwe,
  control = glmerControl(optimizer = "bobyqa")
)
summary(poisson_pwe_model_org)
model_summary <- summary(poisson_pwe_model_org)$coefficients
round(model_summary, 2)
plot_pwe_sd(poisson_pwe_model_org, name='organisation')
plot_pwe_sd(poisson_pwe_model_org, plottype='survival', name='organisation')

### D. PWE OHP & ROOTORG ###
poisson_pwe_mixed_model <- glmer(
  event ~  interval + male + age_gdc + year_factor -1 + 
  (1|organisation) + (1|OHP) + (1|SBI_CODE) + (1|WERKNMR_ID), 
  family = poisson(link = "log"),      # Poisson model
  offset = log(exposure + 0.5),  # Offset for interval length
  data = set_pwe,
  control = glmerControl(optimizer = "bobyqa")
)
summary(poisson_pwe_mixed_model)
summary(poisson_pwe_mixed_model)
model_summary <- summary(poisson_pwe_mixed_model)$coefficients
round(model_summary, 2)
plot_pwe_sd(poisson_mixed_model, plottype='hazard', name='OHP', name2='organisation')
plot_pwe_sd(poisson_mixed_model, plottype='survival', name='OHP', name2='organisation')
merTools::plotREsim(merTools::REsim(poisson_pwe_mixed_model), level=0.9) 
merTools::plotREsim(merTools::REsim(poisson_pwe_mixed_model), oddsRatio=TRUE, level=.8) 

data = merTools::REsim(poisson_pwe_mixed_model)
merTools::plotREsim(data,  oddsRatio=TRUE) +
  ggtitle("Random Effects with Negative Estimates") +
  xlab("Random Effect Estimate") 
plot_model(poisson_pwe_mixed_model)

######################################
## COMPLETE PROGRAM (TESTING)  #######
######################################
calc_model <- function(data, minyear=2004, maxyear=2020, min_groupsize=20, nbreaks=20, retype='ohp')
{
  print("filter data")
  data2 = preprocess(data, minyear=minyear, maxyear=maxyear)
  
  min_count = min_groupsize # 30 for plotting, 10 for statistics
  data_filtered <- data2 %>%
  group_by(organisation, OHP) %>%  # Group by both organisation and OHP
  filter(n() >= min_count) %>%  # Keep only OHPs with at least 5 patients from the same organisation
  ungroup() 
  
  if(retype == 'none')
  {
    mf_params = event ~ interval + (1|WERKNMR_ID) -1  
  }
  else if(retype == 'fixed')
  {
    mf_params = event ~ interval + male + year_factor + age_gdc + sector_factor + (1|WERKNMR_ID) - 1  
  }
    else if(retype=='ohp')
  {
    mf_params = event ~ interval +  male + year_factor + age_gdc + sector_factor + (1|OHP) + (1|WERKNMR_ID) - 1 
  }
  else if(retype=='ohporg')
  {
     mf_params = event ~ interval + male + year_factor + age_gdc + sector_factor + (1|OHP) + (1|organisation) + (1|WERKNMR_ID) - 1
  }

  print("make split set")
  set = data_filtered
  set_sorted <- set %>%  arrange(time)
  breaks <- quantile(set_sorted$weekduration[set_sorted$event == 1], probs = seq(0, 1, length.out = (nbreaks+1)))
  setx <- survSplit(set, cut = breaks, end = "time", 
                 event="event", start="t0", episode="interval")
  set_pwe <- mutate(setx, exposure = time - t0, interval = factor(interval,  
            labels = paste("(", c(0,breaks[-length(breaks)]), ",", c(breaks), "]", sep="")))
  
  print(summary(set_pwe))
  print("run model... ")
  poisson_pwe_model_ohp <- glmer(
    mf_params,
#    event ~  interval + male + age_scaled + year_scaled - 1 + (1|WERKNMR_ID) + (1|OHP),    
    family = poisson(link = "log"),      # Poisson model
    offset = log(exposure),  # Offset for interval length
    control = glmerControl(optimizer = "bobyqa"),
    data = set_pwe
  )
  print(summary(poisson_pwe_model_ohp))
  return(poisson_pwe_model_ohp)
}

# load functions: calc_model, preprocess

# 1. load data
myset = set_allorg
myset <- set_allorg %>% filter(DCode == 'P619' | DCode == 'P109' | DCode == 'P611' | DCode == 'P652')
myset <- set_allorg %>% filter(DCode == 'P619')
myset <- set_allorg %>% filter(SBI_CODE != "niet bekend")

# filter on sector
sector_summary <- set_allorg %>%  filter(SBI_CODE != "niet bekend") %>%
  group_by(SBI_CODE) %>%
  summarise(n_orgs = n_distinct(ROOTORG_ID), n_cases = n(),  .groups = 'drop') %>%
  arrange(desc(n_cases))

print(sector_summary)
top5_sectors <- sector_summary$SBI_CODE[1:5]
myset <- set_allorg %>% filter(SBI_CODE %in% top5_sectors)


# 2. run model
model_null = calc_model(myset, minyear=2014, maxyear=2018, min_groupsize=10, retype='none')
model_fixed = calc_model(myset, minyear=2014, maxyear=2018, min_groupsize=10, retype='fixed')
model_ohp = calc_model(myset, minyear=2014, maxyear=2018, min_groupsize=10, retype='ohp')
model_ohporg = calc_model(myset, minyear=2014, maxyear=2018, min_groupsize=10, retype='ohporg') 

# 3. test 
# ANOVA
anova(m1, m2)  # Does adding OHP improve fit?
anova(m2, m3)  # Does adding organization improve fit?

# AIC/BIC
AIC(m0, m1, m2, m3)
BIC(m0, m1, m2, m3)

# likelihood ratio
lmtest::lrtest(model_fixed, model_ohp)
lmtest::lrtest(model_ohp, model_ohporg)

# OR
loglik1 <- logLik(poisson_pwe_model_ohp)
loglik2 <- logLik(poisson_pwe_mixed_model)
LRT_statistic <- -2 * (loglik1 - loglik2)
df <- attr(loglik2, "df") - attr(loglik1, "df")
p_value <- pchisq(LRT_statistic, df = df, lower.tail = FALSE)

# Variance components model 2
ohp_var_m2 <- as.numeric(var_m2$OHP)          # 0.168
individual_var_m2 <- as.numeric(var_m2$WERKNMR_ID)  # 0.175
residual_var_m2 <- attr(var_m2, "sc")^2      # 1^2 = 1 (but useSc=FALSE, so this might not apply)

# For Poisson models, there's no residual variance (useSc=FALSE)
total_var_m2 <- ohp_var_m2 + individual_var_m2
# Calculate variance partition coefficients
ohp_percent_m2 <- (ohp_var_m2 / total_var_m2) * 100
individual_percent_m2 <- (individual_var_m2 / total_var_m2) * 100

## variance model 3
ohp_var_m3 <- as.numeric(var_m3$OHP)
org_var_m3 <- as.numeric(var_m3$organisation)
individual_var_m3 <- as.numeric(var_m3$WERKNMR_ID)
total_var_m3 <- ohp_var_m3 + org_var_m3 + individual_var_m3
# Calculate variance partition coefficients
ohp_percent_m3 <- (ohp_var_m3 / total_var_m3) * 100
org_percent_m3 <- (org_var_m3 / total_var_m3) * 100
individual_percent_m3 <- (individual_var_m3 / total_var_m3) * 100

# 3. graph
plot_pwe(mymodel)
v = as.numeric(VarCorr(mymodel)) # variance random effect
v/(v + sigma(poisson_pwe_model_ohp)^2)   # check sigma_y for poisson!!!!!!
plot_pwe_sd(mymodel, name='OHP')
plot_pwe_sd(mymodel, plottype='survival', name='OHP')
merTools::plotREsim(merTools::REsim(mymodel)) # less variability among orgs.
dotplot(ranef(mymodel))
